# Supplementary material for: ﻿Cyrtomiumadenotrichum (Dryopteridaceae), a new species from Guangxi, China
Source: PhytoKeys. 2024 Jun 25;243:199–207. doi: 10.3897/phytokeys.243.127579 (PMC11220402; doi:10.3897/phytokeys.243.127579)
Supplement: XML Treatment for Cyrtomium adenotrichum [file phytokeys.243.127579-treatment1.xml]

<!DOCTYPE tp:taxon-treatment
  PUBLIC "-//TaxonX//DTD Taxonomic Treatment Publishing DTD v0 20100105//EN" "tax-treatment-NSO.dtd">
<tp:taxon-treatment xmlns:tp="http://www.plazi.org/taxpub"><tp:treatment-meta><kwd-group><label>Taxon classification</label><kwd>
                <named-content content-type="kingdom">Plantae</named-content>
              </kwd><kwd>
                <named-content content-type="order">Polypodiales</named-content>
              </kwd><kwd>
                <named-content content-type="family">Dryopteridaceae</named-content>
              </kwd></kwd-group><mixed-citation publication-type="journal"><person-group><name><surname>Nong</surname><given-names>You</given-names></name><name><surname>Lei</surname><given-names>Li-Qun</given-names></name><name><surname>Zhao</surname><given-names>Zi-Yi</given-names></name><name><surname>Wei</surname><given-names>Gui-Yuan</given-names></name><name><surname>Xu</surname><given-names>Chuan-Gui</given-names></name><name><surname>Feng</surname><given-names>Bin</given-names></name><name><surname>Qu</surname><given-names>Xin-Cheng</given-names></name><name><surname>Jiang</surname><given-names>Ri-Hong</given-names></name></person-group><article-title>﻿<italic><tp:taxon-name><tp:taxon-name-part taxon-name-part-type="genus" reg="Cyrtomium">Cyrtomium</tp:taxon-name-part><tp:taxon-name-part taxon-name-part-type="species" reg="adenotrichum">adenotrichum</tp:taxon-name-part></tp:taxon-name></italic> (<tp:taxon-name><tp:taxon-name-part taxon-name-part-type="family">Dryopteridaceae</tp:taxon-name-part></tp:taxon-name>), a new species from Guangxi, China</article-title><source>PhytoKeys</source><day>25</day><month>06</month><year>2024</year><volume>243</volume><fpage>199</fpage><lpage>207</lpage><pub-id pub-id-type="doi">10.3897/phytokeys.243.127579</pub-id></mixed-citation></tp:treatment-meta><tp:nomenclature><label>﻿</label><tp:taxon-name>
              <object-id xmlns:xlink="http://www.w3.org/1999/xlink" content-type="arpha" xlink:type="simple">3B59821A-2F1F-5B8F-B8B7-4F04C25EB799</object-id>
              <tp:taxon-name-part taxon-name-part-type="genus" reg="Cyrtomium">Cyrtomium</tp:taxon-name-part>
              <tp:taxon-name-part taxon-name-part-type="species" reg="adenotrichum">adenotrichum</tp:taxon-name-part>
              <object-id xmlns:xlink="http://www.w3.org/1999/xlink" content-type="ipni" xlink:type="simple">urn:lsid:ipni.org:names:77344264-1</object-id>
            </tp:taxon-name><tp:taxon-authority>Y.Nong &amp; R.H.Jiang</tp:taxon-authority><tp:taxon-status xmlns:xlink="http://www.w3.org/1999/xlink" xlink:type="simple">sp. nov.</tp:taxon-status><xref ref-type="fig" rid="F1">Figs 1</xref><xref ref-type="fig" rid="F2">, 2</xref><xref ref-type="fig" rid="F3">, 3</xref><xref ref-type="fig" rid="F4">, 4</xref></tp:nomenclature><tp:treatment-sec sec-type="diagnosis" id="SECID0E5IAC"><title>Diagnosis.</title><p><italic><tp:taxon-name><tp:taxon-name-part taxon-name-part-type="genus" reg="Cyrtomium">Cyrtomium</tp:taxon-name-part><tp:taxon-name-part taxon-name-part-type="species" reg="adenotrichum">adenotrichum</tp:taxon-name-part></tp:taxon-name></italic> is similar to <italic><tp:taxon-name><tp:taxon-name-part taxon-name-part-type="genus" reg="Cyrtomium">C.</tp:taxon-name-part><tp:taxon-name-part taxon-name-part-type="species" reg="nephrolepioides">nephrolepioides</tp:taxon-name-part></tp:taxon-name></italic>, <italic><tp:taxon-name><tp:taxon-name-part taxon-name-part-type="genus" reg="Cyrtomium">C.</tp:taxon-name-part><tp:taxon-name-part taxon-name-part-type="species" reg="obliquum">obliquum</tp:taxon-name-part></tp:taxon-name></italic>, <italic><tp:taxon-name><tp:taxon-name-part taxon-name-part-type="genus" reg="Cyrtomium">C.</tp:taxon-name-part><tp:taxon-name-part taxon-name-part-type="species" reg="sinningense">sinningense</tp:taxon-name-part></tp:taxon-name></italic> and <italic><tp:taxon-name><tp:taxon-name-part taxon-name-part-type="genus" reg="Cyrtomium">C.</tp:taxon-name-part><tp:taxon-name-part taxon-name-part-type="species" reg="calcis">calcis</tp:taxon-name-part></tp:taxon-name></italic>, but differs in its stipe sparsely glandular (vs. glabrous). In addition, it can be distinguished from <italic><tp:taxon-name><tp:taxon-name-part taxon-name-part-type="genus" reg="Cyrtomium">C.</tp:taxon-name-part><tp:taxon-name-part taxon-name-part-type="species" reg="sinningense">sinningense</tp:taxon-name-part></tp:taxon-name></italic> by its scale margins fimbriate (vs. dentate), lateral pinnae 5–10 pairs (vs. 1–4 pairs), indusia margins dentate (vs. subentire); it can also be distinguished from <italic><tp:taxon-name><tp:taxon-name-part taxon-name-part-type="genus" reg="Cyrtomium">C.</tp:taxon-name-part><tp:taxon-name-part taxon-name-part-type="species" reg="nephrolepioides">nephrolepioides</tp:taxon-name-part></tp:taxon-name></italic> by its lateral pinnae 5–10 pairs (vs. 10–26 pairs), base obvious oblique (vs. cordate or sometimes obliquely cordate). It differs from <italic><tp:taxon-name><tp:taxon-name-part taxon-name-part-type="genus" reg="Cyrtomium">C.</tp:taxon-name-part><tp:taxon-name-part taxon-name-part-type="species" reg="obliquum">obliquum</tp:taxon-name-part></tp:taxon-name></italic> by its scale margins fimbriate (vs. dentate), lateral pinnae 5–10 pairs (vs. 12–21 pairs), indusia margins dentate (vs. entire). It can be distinguished from <italic><tp:taxon-name><tp:taxon-name-part taxon-name-part-type="genus" reg="Cyrtomium">C.</tp:taxon-name-part><tp:taxon-name-part taxon-name-part-type="species" reg="calcis">calcis</tp:taxon-name-part></tp:taxon-name></italic> by its base obvious oblique (vs. cordate to hastate), lateral pinnae thin leathery (vs. thick leathery). Comparative morphological differences among all five species are presented in Table <xref ref-type="table" rid="T1">1</xref>.</p><table-wrap id="T1" position="float" orientation="portrait"><label>Table 1.</label><caption><p>Main morphological differences amongst <italic><tp:taxon-name><tp:taxon-name-part taxon-name-part-type="genus" reg="Cyrtomium">Cyrtomium</tp:taxon-name-part><tp:taxon-name-part taxon-name-part-type="species" reg="adenotrichum">adenotrichum</tp:taxon-name-part></tp:taxon-name></italic> and <italic><tp:taxon-name><tp:taxon-name-part taxon-name-part-type="genus" reg="Cyrtomium">C.</tp:taxon-name-part><tp:taxon-name-part taxon-name-part-type="species" reg="nephrolepioides">nephrolepioides</tp:taxon-name-part></tp:taxon-name></italic>, <italic><tp:taxon-name><tp:taxon-name-part taxon-name-part-type="genus" reg="Cyrtomium">C.</tp:taxon-name-part><tp:taxon-name-part taxon-name-part-type="species" reg="obliquum">obliquum</tp:taxon-name-part></tp:taxon-name></italic>, <italic><tp:taxon-name><tp:taxon-name-part taxon-name-part-type="genus" reg="Cyrtomium">C.</tp:taxon-name-part><tp:taxon-name-part taxon-name-part-type="species" reg="sinningense">sinningense</tp:taxon-name-part></tp:taxon-name></italic> and <italic><tp:taxon-name><tp:taxon-name-part taxon-name-part-type="genus" reg="Cyrtomium">C.</tp:taxon-name-part><tp:taxon-name-part taxon-name-part-type="species" reg="calcis">calcis</tp:taxon-name-part></tp:taxon-name></italic>.</p></caption><table id="TID0ETNAE" rules="all"><tbody><tr><th rowspan="1" colspan="1">Morphological traits</th><th rowspan="1" colspan="1">
                      <italic>
                        <tp:taxon-name><tp:taxon-name-part taxon-name-part-type="genus" reg="Cyrtomium">C.</tp:taxon-name-part><tp:taxon-name-part taxon-name-part-type="species" reg="adenotrichum">adenotrichum</tp:taxon-name-part></tp:taxon-name>
                      </italic>
                    </th><th rowspan="1" colspan="1">
                      <italic>
                        <tp:taxon-name><tp:taxon-name-part taxon-name-part-type="genus" reg="Cyrtomium">C.</tp:taxon-name-part><tp:taxon-name-part taxon-name-part-type="species" reg="nephrolepioides">nephrolepioides</tp:taxon-name-part></tp:taxon-name>
                      </italic>
                    </th><th rowspan="1" colspan="1">
                      <italic>
                        <tp:taxon-name><tp:taxon-name-part taxon-name-part-type="genus" reg="Cyrtomium">C.</tp:taxon-name-part><tp:taxon-name-part taxon-name-part-type="species" reg="obliquum">obliquum</tp:taxon-name-part></tp:taxon-name>
                      </italic>
                    </th><th rowspan="1" colspan="1">
                      <italic>
                        <tp:taxon-name><tp:taxon-name-part taxon-name-part-type="genus" reg="Cyrtomium">C.</tp:taxon-name-part><tp:taxon-name-part taxon-name-part-type="species" reg="sinningense">sinningense</tp:taxon-name-part></tp:taxon-name>
                      </italic>
                    </th><th rowspan="1" colspan="1">
                      <italic>
                        <tp:taxon-name><tp:taxon-name-part taxon-name-part-type="genus" reg="Cyrtomium">C.</tp:taxon-name-part><tp:taxon-name-part taxon-name-part-type="species" reg="calcis">calcis</tp:taxon-name-part></tp:taxon-name>
                      </italic>
                    </th></tr><tr><td rowspan="1" colspan="1">Plant height</td><td rowspan="1" colspan="1">5–15 cm</td><td rowspan="1" colspan="1">12–28 cm</td><td rowspan="1" colspan="1">20–35 cm</td><td rowspan="1" colspan="1">8–12 cm</td><td rowspan="1" colspan="1">13–23 cm</td></tr><tr><td rowspan="1" colspan="1">Stipe</td><td rowspan="1" colspan="1">3–10 cm, 1 mm in diam., sparsely glandular</td><td rowspan="1" colspan="1">3–10 cm, 1–2 mm in diam., glabrous</td><td rowspan="1" colspan="1">6–10 cm, 1–2 mm in diam., glabrous</td><td rowspan="1" colspan="1">5–7 cm, 1 mm in diam., glabrous</td><td rowspan="1" colspan="1">15 cm, 1–3 mm in diam., glabrous</td></tr><tr><td rowspan="1" colspan="1">Scales margins</td><td rowspan="1" colspan="1">fimbriate</td><td rowspan="1" colspan="1">fimbriate</td><td rowspan="1" colspan="1">dentate</td><td rowspan="1" colspan="1">Dentate</td><td rowspan="1" colspan="1">fimbriate-dentate</td></tr><tr><td rowspan="1" colspan="1">Lamina</td><td rowspan="1" colspan="1">linear-lanceolate, 5–10 × 1.5–2 cm</td><td rowspan="1" colspan="1">linear-lanceolate, 10–25 × 2–5 cm</td><td rowspan="1" colspan="1">lanceolate, 13–35 × 3–5 cm</td><td rowspan="1" colspan="1">ovate or oblong-lanceolate, 3–7 × 2.5–3 cm</td><td rowspan="1" colspan="1">lanceolate-oblong, 13–23 × 1.9 cm</td></tr><tr><td rowspan="1" colspan="1">Lateral pinnae</td><td rowspan="1" colspan="1">5–10 pairs</td><td rowspan="1" colspan="1">10–26 pairs</td><td rowspan="1" colspan="1">12–21 pairs</td><td rowspan="1" colspan="1">1–4 pairs</td><td rowspan="1" colspan="1">9–14 pairs</td></tr><tr><td rowspan="1" colspan="1">Pinnae</td><td rowspan="1" colspan="1">0.8–1 × 0.4–0.6 cm</td><td rowspan="1" colspan="1">1–2.5 × 0.6–1.2 cm</td><td rowspan="1" colspan="1">2–3 × 1–1.5 cm</td><td rowspan="1" colspan="1">1.2–1.6 × 1–1.2 cm</td><td rowspan="1" colspan="1">1.5–3.5 × 1.2–1.9 cm</td></tr><tr><td rowspan="1" colspan="1">Base</td><td rowspan="1" colspan="1">obvious oblique</td><td rowspan="1" colspan="1">cordate or sometimes obliquely cordate</td><td rowspan="1" colspan="1">oblique</td><td rowspan="1" colspan="1">broadly cuneate</td><td rowspan="1" colspan="1">cordate to hastate</td></tr><tr><td rowspan="1" colspan="1">Texture</td><td rowspan="1" colspan="1">thin leathery</td><td rowspan="1" colspan="1">thick- leathery</td><td rowspan="1" colspan="1">leathery</td><td rowspan="1" colspan="1">Leathery</td><td rowspan="1" colspan="1">thick leathery</td></tr><tr><td rowspan="1" colspan="1">Venation</td><td rowspan="1" colspan="1">midrib flat or slightly concave on both surfaces</td><td rowspan="1" colspan="1">midrib concave on both surfaces</td><td rowspan="1" colspan="1">slightly raised abaxially, slightly concave adaxially</td><td rowspan="1" colspan="1">indistinct on both surfaces</td><td rowspan="1" colspan="1">obscure</td></tr><tr><td rowspan="1" colspan="1">Rows of areolae</td><td rowspan="1" colspan="1">1 or 2</td><td rowspan="1" colspan="1">2 or 3</td><td rowspan="1" colspan="1">2</td><td rowspan="1" colspan="1">2 or 3</td><td rowspan="1" colspan="1">2, 3, rarely to 4</td></tr><tr><td rowspan="1" colspan="1">Indusia margins</td><td rowspan="1" colspan="1">dentate</td><td rowspan="1" colspan="1">subentire</td><td rowspan="1" colspan="1">entire</td><td rowspan="1" colspan="1">subentire</td><td rowspan="1" colspan="1">dentate</td></tr></tbody></table></table-wrap><fig id="F1" position="float" orientation="portrait"><object-id xmlns:xlink="http://www.w3.org/1999/xlink" content-type="doi" xlink:type="simple">10.3897/phytokeys.243.127579.figure1</object-id><object-id xmlns:xlink="http://www.w3.org/1999/xlink" content-type="arpha" xlink:type="simple">81CD3859-ADBB-5D6C-999C-D647B1DE3A73</object-id><label>Figure 1.</label><caption><p>Habitat of <italic><tp:taxon-name><tp:taxon-name-part taxon-name-part-type="genus" reg="Cyrtomium">Cyrtomium</tp:taxon-name-part><tp:taxon-name-part taxon-name-part-type="species" reg="adenotrichum">adenotrichum</tp:taxon-name-part></tp:taxon-name></italic> Y. Nong &amp; R.H. Jiang on cliffs at a gully (Photographed by YN).</p></caption><graphic xmlns:xlink="http://www.w3.org/1999/xlink" xlink:href="phytokeys-243-199_article-127579__-g001.jpg" position="float" orientation="portrait" xlink:type="simple" id="oo_1078994.jpg"><uri content-type="original_file" xlink:type="simple">https://binary.pensoft.net/fig/1078994</uri></graphic></fig></tp:treatment-sec><tp:treatment-sec sec-type="Holotype" id="SECID0EIIAE"><title>Holotype.</title><p>China. Guangxi: Nandan, <named-content xmlns:xlink="http://www.w3.org/1999/xlink" content-type="dwc:verbatimCoordinates" xlink:type="simple"><named-content content-type="geo-json" specific-use="{&#34;type&#34;:&#34;Point&#34;,&#34;coordinates&#34;:[107.453333,24.813056]}" id="NCID0ERIAE" xlink:type="simple">24°48'47"N, 107°27'12"E</named-content></named-content>, alt. 470 m, on the cliff at a gully; 17 March 2024; <italic>Y Nong NY2024031701</italic> (GXMI!). (holotype: GXMI!; isotypes: IBK!).</p><fig id="F2" position="float" orientation="portrait"><object-id xmlns:xlink="http://www.w3.org/1999/xlink" content-type="doi" xlink:type="simple">10.3897/phytokeys.243.127579.figure2</object-id><object-id xmlns:xlink="http://www.w3.org/1999/xlink" content-type="arpha" xlink:type="simple">E89F58FE-511C-5DF3-9AE6-3F66EEF118EB</object-id><label>Figure 2.</label><caption><p>Line drawing of <italic><tp:taxon-name><tp:taxon-name-part taxon-name-part-type="genus" reg="Cyrtomium">Cyrtomium</tp:taxon-name-part><tp:taxon-name-part taxon-name-part-type="species" reg="adenotrichum">adenotrichum</tp:taxon-name-part></tp:taxon-name></italic> Y. Nong &amp; R.H. Jiang <bold>A</bold> plant <bold>B</bold> scale <bold>C</bold> indusium (Drawn by Xin–Cheng Qu).</p></caption><graphic xmlns:xlink="http://www.w3.org/1999/xlink" xlink:href="phytokeys-243-199_article-127579__-g002.jpg" position="float" orientation="portrait" xlink:type="simple" id="oo_1078995.jpg"><uri content-type="original_file" xlink:type="simple">https://binary.pensoft.net/fig/1078995</uri></graphic></fig></tp:treatment-sec><tp:treatment-sec sec-type="description" id="SECID0EWJAE"><title>Description.</title><p>Plants perennial, evergreen, 5–15 cm tall. Rhizome short and erect, together with basal stipe densely scaly. Scales brown, ovate; Leaves clustered, petiole 1–3 cm, stipe stramineous, 3–10 cm, 1 mm in diam, sparsely glandular, densely scaly; scales brown, ovate or lanceolate, margins fimbriate. scales on stipe base brown, ovate or lanceolate, membranous, ca. 8–12 × 1–3 mm, margin minutely denticulate and slightly long ciliate, upword gradually narrowed, subulate, linear-lanceolate. Lamina linear-lanceolate, 5–10 × 1.5–2 cm, base not contracted, 1-imparipinnate; Lateral pinnae 5–10 pairs, crowded, alternate, spreading or slightly ascendant, shortly stalked, ovate or rarely deltoid-lanceolate; lower and middle pinnae 8–10 × 4–6 mm, respectively, subopposite or alternate, apex rounded, base obvious oblique, basiscopic base truncate, acroscopic base auriculate or ovate, margins entire and often slightly reflexed, sparse hairlike scales adaxially and abaxially; terminal pinna ovate, with 1 or 2 connate lobes at base, 20–35 × 15–25 mm; rachis c. 1 mm in diam, sparsely glandular, grooved adaxially, scaly abaxially; scales on rachis brown, linear to subulate, margins sparsely toothed or fimbriate; frond texture thin leathery; venation pinnate, midrib flat or slightly concave on abaxially and adaxially, lateral vein connection, indistinct, lateral veins anastomosing to form 1 or 2 rows of areoles on each side of midrib. Sori 1 row on each side of midrib; indusia margins dentate.</p><fig id="F3" position="float" orientation="portrait"><object-id xmlns:xlink="http://www.w3.org/1999/xlink" content-type="doi" xlink:type="simple">10.3897/phytokeys.243.127579.figure3</object-id><object-id xmlns:xlink="http://www.w3.org/1999/xlink" content-type="arpha" xlink:type="simple">A33A0FC3-9895-52EC-A8EF-E017677EFEDF</object-id><label>Figure 3.</label><caption><p><italic><tp:taxon-name><tp:taxon-name-part taxon-name-part-type="genus" reg="Cyrtomium">Cyrtomium</tp:taxon-name-part><tp:taxon-name-part taxon-name-part-type="species" reg="adenotrichum">adenotrichum</tp:taxon-name-part></tp:taxon-name></italic> Y. Nong &amp; R.H. Jiang <bold>A, B</bold> plant <bold>C, D</bold> lamina (adaxially and abaxially view) <bold>E, F</bold> sori and indusia <bold>G, H</bold> terminal pinna (adaxially and abaxially view) <bold>I</bold> lateral pinnae (abaxially view, showing: margins entire and often slightly reflexed) <bold>J</bold> stipe (sparsely glandular) <bold>K</bold> curled leaves <bold>L, M, N</bold> scales <bold>O</bold> curled leaves (sparsely glandular) (Photographed and edited by You Nong).</p></caption><graphic xmlns:xlink="http://www.w3.org/1999/xlink" xlink:href="phytokeys-243-199_article-127579__-g003.jpg" position="float" orientation="portrait" xlink:type="simple" id="oo_1078996.jpg"><uri content-type="original_file" xlink:type="simple">https://binary.pensoft.net/fig/1078996</uri></graphic></fig></tp:treatment-sec><tp:treatment-sec sec-type="etymology" id="SECID0EFLAE"><title>Etymology.</title><p>The specific epithet refers to the stipe sparsely glandular of the new species.</p><fig id="F4" position="float" orientation="portrait"><object-id xmlns:xlink="http://www.w3.org/1999/xlink" content-type="doi" xlink:type="simple">10.3897/phytokeys.243.127579.figure4</object-id><object-id xmlns:xlink="http://www.w3.org/1999/xlink" content-type="arpha" xlink:type="simple">C713A37E-2ACB-5628-8BAA-BFFA43F48CD2</object-id><label>Figure 4.</label><caption><p><italic><tp:taxon-name><tp:taxon-name-part taxon-name-part-type="genus" reg="Cyrtomium">Cyrtomium</tp:taxon-name-part></tp:taxon-name></italic> specimens of the new taxon and three morphologically related species <bold>A</bold> type specimen of <italic><tp:taxon-name><tp:taxon-name-part taxon-name-part-type="genus" reg="Cyrtomium">Cyrtomium</tp:taxon-name-part><tp:taxon-name-part taxon-name-part-type="species" reg="adenotrichum">adenotrichum</tp:taxon-name-part></tp:taxon-name></italic><bold>B</bold><italic><tp:taxon-name><tp:taxon-name-part taxon-name-part-type="genus" reg="Cyrtomium">C.</tp:taxon-name-part><tp:taxon-name-part taxon-name-part-type="species" reg="nephrolepioides">nephrolepioides</tp:taxon-name-part></tp:taxon-name></italic><bold>C</bold> type specimen of <italic><tp:taxon-name><tp:taxon-name-part taxon-name-part-type="genus" reg="Cyrtomium">C.</tp:taxon-name-part><tp:taxon-name-part taxon-name-part-type="species" reg="obliquum">obliquum</tp:taxon-name-part></tp:taxon-name></italic>, and <bold>D</bold> type specimen of <italic><tp:taxon-name><tp:taxon-name-part taxon-name-part-type="genus" reg="Cyrtomium">C.</tp:taxon-name-part><tp:taxon-name-part taxon-name-part-type="species" reg="sinningense">sinningense</tp:taxon-name-part></tp:taxon-name></italic>.</p></caption><graphic xmlns:xlink="http://www.w3.org/1999/xlink" xlink:href="phytokeys-243-199_article-127579__-g004.jpg" position="float" orientation="portrait" xlink:type="simple" id="oo_1078997.jpg"><uri content-type="original_file" xlink:type="simple">https://binary.pensoft.net/fig/1078997</uri></graphic></fig></tp:treatment-sec><tp:treatment-sec sec-type="distribution" id="SECID0ESNAE"><title>Distribution and habit.</title><p>Known only from the north of Guangxi, China (Fig. <xref ref-type="fig" rid="F5">5</xref>). It has been mainly found on cliffs at a gully at elevations of 470 m. We found only one population with 10 individuals, and the habitat of <italic><tp:taxon-name><tp:taxon-name-part taxon-name-part-type="genus" reg="Cyrtomium">Cyrtomium</tp:taxon-name-part><tp:taxon-name-part taxon-name-part-type="species" reg="adenotrichum">adenotrichum</tp:taxon-name-part></tp:taxon-name></italic> is fragile because it could be submerged during the rainy season.</p><fig id="F5" position="float" orientation="portrait"><object-id xmlns:xlink="http://www.w3.org/1999/xlink" content-type="doi" xlink:type="simple">10.3897/phytokeys.243.127579.figure5</object-id><object-id xmlns:xlink="http://www.w3.org/1999/xlink" content-type="arpha" xlink:type="simple">46222C81-B926-554D-B25A-646C5516B85D</object-id><label>Figure 5.</label><caption><p>The distribution of <italic><tp:taxon-name><tp:taxon-name-part taxon-name-part-type="genus" reg="Cyrtomium">Cyrtomium</tp:taxon-name-part><tp:taxon-name-part taxon-name-part-type="species" reg="adenotrichum">adenotrichum</tp:taxon-name-part></tp:taxon-name></italic> (red circle) in Guangxi, China.</p></caption><graphic xmlns:xlink="http://www.w3.org/1999/xlink" xlink:href="phytokeys-243-199_article-127579__-g005.jpg" position="float" orientation="portrait" xlink:type="simple" id="oo_1078998.jpg"><uri content-type="original_file" xlink:type="simple">https://binary.pensoft.net/fig/1078998</uri></graphic></fig></tp:treatment-sec><tp:treatment-sec sec-type="IUCN Red List Category" id="SECID0E6OAE"><title>IUCN Red List Category.</title><p>Only one population with 10 individuals of <italic><tp:taxon-name><tp:taxon-name-part taxon-name-part-type="genus" reg="Cyrtomium">Cyrtomium</tp:taxon-name-part><tp:taxon-name-part taxon-name-part-type="species" reg="adenotrichum">adenotrichum</tp:taxon-name-part></tp:taxon-name></italic> is currently known from Nandan County, Guangxi China. Due to its rarity, the low number of individuals and habitat vulnerability, <italic><tp:taxon-name><tp:taxon-name-part taxon-name-part-type="genus" reg="Cyrtomium">C.</tp:taxon-name-part><tp:taxon-name-part taxon-name-part-type="species" reg="adenotrichum">adenotrichum</tp:taxon-name-part></tp:taxon-name></italic> is considered to be Critically Endangered (<abbrev xmlns:xlink="http://www.w3.org/1999/xlink" xlink:title="Critically Endangered" id="ABBRID0E2PAE" xlink:type="simple">CR</abbrev>), according to the IUCN (<xref ref-type="bibr" rid="B2">IUCN 2022</xref>).</p></tp:treatment-sec><ref-list><ref id="B2"><mixed-citation xmlns:xlink="http://www.w3.org/1999/xlink" xlink:type="simple">IUCN (<year>2022</year>) Guidelines for using the IUCN Red List categories and criteria, version 14. Prepared by the Standards and Petitions Committee. <ext-link xlink:href="https://www.iucnredlist.org/resources/redlistguidelines" ext-link-type="uri" xlink:type="simple">https://www.iucnredlist.org/resources/redlistguidelines</ext-link> [Accessed 28 March 2024]</mixed-citation></ref></ref-list></tp:taxon-treatment>
